# Supplementary material for: The COM-Poisson Process for Stochastic Modeling of Osmotic Inactivation Dynamics of Listeria monocytogenes
Source: Front Microbiol. 2021 Jul 9;12:681468. doi: 10.3389/fmicb.2021.681468 (PMC8300431; doi:10.3389/fmicb.2021.681468)
Supplement: Supplementary Table 1 — Excel workbook containing observed count data. [file Table_1.xls]

## Sheet: Table S1
Trial	Concentration	Time (Days)	CFU/ 0.2 ml	Dilution Factor	Outlier
III	L	0	2	1
III	L	0	5	1
III	L	0	8	1
III	L	0	3	1
III	L	0	2	1
III	L	3	1	1
III	L	3	0	1
III	L	3	1	1
III	L	3	2	1
III	L	3	1	1
III	L	6	0	1
III	L	6	3	1
III	L	6	3	1
III	L	6	2	1
III	L	6	1	1
III	L	10	0	1
III	L	10	3	1
III	L	10	1	1
III	L	10	1	1
III	L	10	1	1
III	L	13	0	1
III	L	13	0	1
III	L	13	1	1
III	L	13	1	1
III	L	13	0	1
III	L	18	0	1
III	L	18	0	1
III	L	18	0	1
III	L	18	0	1
III	L	18	0	1
III	L	0	6	1
III	L	0	4	1
III	L	0	10	1
III	L	0	3	1
III	L	0	2	1
III	L	3	6	1
III	L	3	1	1
III	L	3	4	1
III	L	3	2	1
III	L	3	0	1
III	L	6	3	1
III	L	6	2	1
III	L	6	0	1
III	L	6	0	1
III	L	6	2	1
III	L	10	1	1
III	L	10	1	1
III	L	10	0	1
III	L	10	1	1
III	L	10	1	1
III	L	13	1	1
III	L	13	0	1
III	L	13	0	1
III	L	13	0	1
III	L	13	0	1
III	L	18	2	1
III	L	18	0	1
III	L	18	0	1
III	L	18	0	1
III	L	18	0	1
III	L	0	3	1
III	L	0	5	1
III	L	0	7	1
III	L	0	5	1
III	L	0	2	1
III	L	3	3	1
III	L	3	2	1
III	L	3	5	1
III	L	3	3	1
III	L	3	4	1
III	L	6	1	1
III	L	6	2	1
III	L	6	3	1
III	L	6	3	1
III	L	6	3	1
III	L	10	2	1
III	L	10	3	1
III	L	10	1	1
III	L	10	0	1
III	L	10	2	1
III	L	13	0	1
III	L	13	0	1
III	L	13	1	1
III	L	13	1	1
III	L	13	0	1
III	L	18	0	1
III	L	18	0	1
III	L	18	0	1
III	L	18	0	1
III	L	18	0	1
III	L	0	5	1
III	L	0	5	1
III	L	0	5	1
III	L	0	4	1
III	L	0	3	1
III	L	3	5	1
III	L	3	1	1
III	L	3	3	1
III	L	3	1	1
III	L	3	1	1
III	L	6	3	1
III	L	6	3	1
III	L	6	2	1
III	L	6	3	1
III	L	6	4	1
III	L	10	0	1
III	L	10	0	1
III	L	10	1	1
III	L	10	1	1
III	L	10	0	1
III	L	13	1	1
III	L	13	0	1
III	L	13	0	1
III	L	13	0	1
III	L	13	0	1
III	L	18	0	1
III	L	18	0	1
III	L	18	0	1
III	L	18	0	1
III	L	18	0	1
III	M	0	8	1
III	M	0	10	1
III	M	0	19	1
III	M	0	18	1
III	M	0	19	1
III	M	3	12	1
III	M	3	14	1
III	M	3	9	1
III	M	3	15	1
III	M	6	14	1
III	M	6	16	1
III	M	6	11	1
III	M	6	12	1
III	M	6	26	1
III	M	10	1	1
III	M	10	6	1
III	M	10	6	1
III	M	10	1	1
III	M	10	3	1
III	M	13	4	1
III	M	13	2	1
III	M	13	3	1
III	M	13	2	1
III	M	13	1	1
III	M	18	1	1
III	M	18	0	1
III	M	18	0	1
III	M	18	0	1
III	M	18	0	1
III	M	0	23	1
III	M	0	18	1
III	M	0	13	1
III	M	0	18	1
III	M	0	17	1
III	M	3	13	1
III	M	3	25	1
III	M	3	12	1
III	M	3	9	1
III	M	3	14	1
III	M	6	8	1
III	M	6	10	1
III	M	6	12	1
III	M	6	9	1
III	M	6	13	1
III	M	10	7	1
III	M	10	4	1
III	M	10	4	1
III	M	10	6	1
III	M	10	9	1
III	M	13	0	1
III	M	13	3	1
III	M	13	1	1
III	M	13	3	1
III	M	13	2	1
III	M	18	0	1
III	M	18	0	1
III	M	18	0	1
III	M	18	0	1
III	M	18	0	1
III	M	0	24	1
III	M	0	20	1
III	M	0	20	1
III	M	0	11	1
III	M	0	19	1
III	M	3	13	1
III	M	3	11	1
III	M	3	10	1
III	M	3	9	1
III	M	3	11	1
III	M	6	8	1
III	M	6	13	1
III	M	6	9	1
III	M	6	6	1
III	M	6	10	1
III	M	10	5	1
III	M	10	4	1
III	M	10	6	1
III	M	10	6	1
III	M	10	7	1
III	M	13	0	1
III	M	13	2	1
III	M	13	0	1
III	M	13	2	1
III	M	13	1	1
III	M	18	0	1
III	M	18	0	1
III	M	18	0	1
III	M	18	0	1
III	M	18	0	1
III	M	0	21	1
III	M	0	12	1
III	M	0	19	1
III	M	0	13	1
III	M	3	19	1
III	M	3	21	1
III	M	3	12	1
III	M	3	10	1
III	M	3	31	1
III	M	6	9	1
III	M	6	17	1
III	M	6	10	1
III	M	6	8	1
III	M	6	7	1
III	M	10	5	1
III	M	10	2	1
III	M	10	4	1
III	M	10	3	1
III	M	10	6	1
III	M	13	1	1
III	M	13	2	1
III	M	13	2	1
III	M	13	1	1
III	M	13	2	1
III	M	18	1	1
III	M	18	2	1
III	M	18	0	1
III	M	18	0	1
III	M	18	0	1
III	H	0	185	1
III	H	0	113	1
III	H	0	140	1
III	H	0	182	1
III	H	0	187	1
III	H	3	125	1
III	H	3	139	1
III	H	3	149	1
III	H	3	122	1
III	H	3	150	1
III	H	6	96	1
III	H	6	67	1
III	H	6	72	1
III	H	10	45	1
III	H	10	50	1
III	H	10	43	1
III	H	10	30	1
III	H	10	76	1
III	H	13	15	1
III	H	13	27	1
III	H	13	26	1
III	H	13	17	1
III	H	13	30	1
III	H	18	37	1	Y
III	H	18	7	1
III	H	18	9	1
III	H	18	8	1
III	H	18	2	1
III	H	0	144	1
III	H	0	182	1
III	H	0	189	1
III	H	0	155	1
III	H	0	172	1
III	H	6	84	1
III	H	6	114	1
III	H	6	78	1
III	H	6	96	1
III	H	6	110	1
III	H	13	40	1
III	H	18	7	1
III	H	18	13	1
III	H	18	12	1
III	H	18	18	1
III	H	18	13	1
III	H	0	144	1
III	H	0	180	1
III	H	0	154	1
III	H	0	135	1
III	H	0	193	1
III	H	3	145	1
III	H	3	113	1
III	H	3	123	1
III	H	3	136	1
III	H	3	107	1
III	H	6	86	1
III	H	6	81	1
III	H	6	87	1
III	H	6	89	1
III	H	6	102	1
III	H	10	46	1
III	H	10	31	1
III	H	10	30	1
III	H	10	54	1
III	H	10	44	1
III	H	13	33	1
III	H	13	18	1
III	H	13	22	1
III	H	13	34	1
III	H	13	32	1
III	H	18	1	1
III	H	18	0	1
III	H	18	1	1
III	H	18	1	1
III	H	18	1	1
III	H	0	149	1
III	H	0	187	1
III	H	0	156	1
III	H	0	210	1
III	H	0	145	1
III	H	3	151	1
III	H	3	124	1
III	H	3	102	1
III	H	3	126	1
III	H	3	146	1
III	H	6	101	1
III	H	6	83	1
III	H	6	83	1
III	H	6	97	1
III	H	6	103	1
III	H	10	66	1
III	H	10	51	1
III	H	10	24	1
III	H	10	36	1
III	H	10	42	1
III	H	13	20	1
III	H	13	23	1
III	H	13	27	1
III	H	13	35	1
III	H	13	29	1
III	H	18	3	1
III	H	18	2	1
III	H	18	2	1
III	H	18	0	1
III	H	18	1	1
II	L	0	6	1
II	L	0	7	1
II	L	0	8	1
II	L	0	7	1
II	L	0	3	1
II	L	3	7	1
II	L	3	6	1
II	L	3	7	1
II	L	3	8	1
II	L	3	3	1
II	L	6	2	1
II	L	6	3	1
II	L	6	9	1
II	L	6	5	1
II	L	6	9	1
II	L	10	2	1
II	L	10	5	1
II	L	10	1	1
II	L	10	2	1
II	L	10	0	1
II	L	0	11	1
II	L	0	7	1
II	L	0	4	1
II	L	0	7	1
II	L	0	6	1
II	L	3	4	1
II	L	3	12	1
II	L	3	6	1
II	L	3	0	1
II	L	3	5	1
II	L	6	6	1
II	L	6	2	1
II	L	6	5	1
II	L	6	7	1
II	L	6	4	1
II	L	10	2	1
II	L	10	7	1
II	L	10	0	1
II	L	10	1	1
II	L	10	2	1
II	L	13	3	1
II	L	13	0	1
II	L	13	1	1
II	L	13	1	1
II	L	13	2	1
II	L	18	1	1
II	L	18	0	1
II	L	18	0	1
II	L	18	0	1
II	L	18	1	1
II	L	0	4	1
II	L	0	6	1
II	L	0	10	1
II	L	0	8	1
II	L	0	16	1
II	L	3	5	1
II	L	3	3	1
II	L	3	4	1
II	L	3	5	1
II	L	3	11	1
II	L	6	7	1
II	L	6	5	1
II	L	6	6	1
II	L	6	8	1
II	L	6	5	1
II	L	10	1	1
II	L	10	2	1
II	L	10	4	1
II	L	10	2	1
II	L	10	1	1
II	L	13	2	1
II	L	13	1	1
II	L	13	1	1
II	L	13	2	1
II	L	13	1	1
II	L	18	1	1
II	L	18	1	1
II	L	18	0	1
II	L	18	0	1
II	L	18	1	1
II	L	0	5	1
II	L	0	7	1
II	L	0	6	1
II	L	0	9	1
II	L	0	10	1
II	L	3	5	1
II	L	3	1	1
II	L	3	3	1
II	L	3	6	1
II	L	3	4	1
II	L	6	5	1
II	L	6	2	1
II	L	6	4	1
II	L	6	6	1
II	L	6	3	1
II	L	13	3	1
II	L	13	4	1
II	L	13	3	1
II	L	13	1	1
II	L	13	3	1
II	L	18	1	1
II	L	18	1	1
II	L	18	0	1
II	L	18	1	1
II	L	18	0	1
II	M	0	27	1
II	M	0	28	1
II	M	0	38	1
II	M	0	28	1
II	M	0	36	1
II	M	3	25	1
II	M	3	23	1
II	M	3	20	1
II	M	3	24	1
II	M	3	28	1
II	M	6	35	1
II	M	6	33	1
II	M	6	26	1
II	M	6	11	1
II	M	6	16	1
II	M	10	5	1
II	M	10	8	1
II	M	10	9	1
II	M	10	7	1
II	M	10	15	1
II	M	13	2	1
II	M	13	8	1
II	M	13	8	1
II	M	13	8	1
II	M	13	5	1
II	M	18	3	1
II	M	18	1	1
II	M	18	2	1
II	M	18	4	1
II	M	18	3	1
II	M	0	24	1
II	M	0	30	1
II	M	0	20	1
II	M	0	22	1
II	M	0	33	1
II	M	3	30	1
II	M	3	24	1
II	M	3	17	1
II	M	3	31	1
II	M	3	21	1
II	M	6	18	1
II	M	6	33	1
II	M	6	24	1
II	M	6	19	1
II	M	6	20	1
II	M	13	5	1
II	M	13	5	1
II	M	13	6	1
II	M	13	11	1
II	M	13	9	1
II	M	18	1	1
II	M	18	2	1
II	M	18	1	1
II	M	18	0	1
II	M	18	2	1
II	M	0	37	1
II	M	0	22	1
II	M	0	28	1
II	M	0	20	1
II	M	0	36	1
II	M	3	22	1
II	M	3	14	1
II	M	3	17	1
II	M	3	26	1
II	M	3	38	1
II	M	6	19	1
II	M	6	18	1
II	M	6	13	1
II	M	6	17	1
II	M	6	24	1
II	M	13	6	1
II	M	13	8	1
II	M	13	4	1
II	M	13	13	1
II	M	13	9	1
II	M	18	1	1
II	M	18	0	1
II	M	18	4	1
II	M	18	4	1
II	M	18	1	1
II	M	0	29	1
II	M	0	25	1
II	M	0	24	1
II	M	0	31	1
II	M	3	20	1
II	M	3	28	1
II	M	3	24	1
II	M	3	28	1
II	M	3	28	1
II	M	6	27	1
II	M	6	18	1
II	M	6	19	1
II	M	6	17	1
II	M	6	18	1
II	M	10	8	1
II	M	10	12	1
II	M	10	4	1
II	M	10	6	1
II	M	10	5	1
II	M	13	9	1
II	M	13	5	1
II	M	13	6	1
II	M	13	10	1
II	M	13	9	1
II	H	0	221	1
II	H	0	256	1
II	H	0	270	1
II	H	0	250	1
II	H	0	332	1
II	H	3	162	1
II	H	3	271	1
II	H	3	250	1
II	H	3	210	1
II	H	3	178	1
II	H	6	198	1
II	H	6	167	1
II	H	6	181	1
II	H	6	244	1
II	H	6	147	1
II	H	13	84	1
II	H	13	83	1
II	H	13	77	1
II	H	13	75	1
II	H	18	19	1
II	H	18	15	1
II	H	18	18	1
II	H	18	19	1
II	H	18	11	1
II	H	0	262	1
II	H	0	240	1
II	H	0	222	1
II	H	0	223	1
II	H	0	232	1
II	H	3	220	1
II	H	3	231	1
II	H	3	280	1	Y
II	H	3	290	1	Y
II	H	3	318	1	Y
II	H	6	161	1
II	H	6	193	1
II	H	6	184	1
II	H	6	202	1
II	H	6	201	1
II	H	13	61	1
II	H	13	37	1
II	H	13	45	1
II	H	13	61	1
II	H	13	52	1
II	H	18	14	1
II	H	18	8	1
II	H	18	24	1
II	H	18	23	1
II	H	18	13	1
II	H	0	232	1
II	H	0	258	1
II	H	0	225	1
II	H	0	249	1
II	H	0	331	1
II	H	3	159	1
II	H	3	160	1
II	H	3	144	1
II	H	3	162	1
II	H	3	202	1
II	H	6	194	1
II	H	6	177	1
II	H	6	138	1
II	H	6	142	1
II	H	6	168	1
II	H	13	55	1
II	H	13	51	1
II	H	13	42	1
II	H	13	46	1
II	H	13	42	1
II	H	18	13	1
II	H	18	19	1
II	H	18	13	1
II	H	18	17	1
II	H	18	15	1
II	H	0	247	1
II	H	0	217	1
II	H	0	217	1
II	H	0	221	1
II	H	0	254	1
II	H	3	180	1
II	H	3	121	1
II	H	3	184	1
II	H	3	195	1
II	H	3	128	1
II	H	3	180	1
II	H	3	121	1
II	H	3	184	1
II	H	3	195	1
II	H	3	128	1
I	L	0	1	1
I	L	0	4	1
I	L	0	5	1
I	L	0	5	1
I	L	0	3	1
I	L	3	1	1
I	L	3	2	1
I	L	3	1	1
I	L	3	3	1
I	L	3	2	1
I	L	6	3	1
I	L	6	0	1
I	L	6	3	1
I	L	6	1	1
I	L	6	0	1
I	L	10	1	1
I	L	10	2	1
I	L	10	0	1
I	L	10	0	1
I	L	10	2	1
I	L	13	1	1
I	L	13	3	1
I	L	13	3	1
I	L	13	1	1
I	L	13	4	1
I	L	18	1	1
I	L	18	2	1
I	L	18	2	1
I	L	18	0	1
I	L	18	1	1
I	L	0	4	1
I	L	0	4	1
I	L	0	2	1
I	L	0	3	1
I	L	0	8	1
I	L	3	2	1
I	L	3	1	1
I	L	3	1	1
I	L	3	6	1
I	L	3	1	1
I	L	6	5	1
I	L	6	2	1
I	L	6	1	1
I	L	6	3	1
I	L	6	0	1
I	L	10	3	1
I	L	10	3	1
I	L	10	1	1
I	L	10	4	1
I	L	10	0	1
I	L	13	2	1
I	L	13	2	1
I	L	13	1	1
I	L	13	0	1
I	L	13	0	1
I	L	18	1	1
I	L	18	2	1
I	L	18	0	1
I	L	18	1	1
I	L	18	1	1
I	L	0	6	1
I	L	0	7	1
I	L	0	3	1
I	L	0	3	1
I	L	0	5	1
I	L	3	2	1
I	L	3	2	1
I	L	3	5	1
I	L	3	6	1
I	L	3	2	1
I	L	6	1	1
I	L	6	4	1
I	L	6	2	1
I	L	6	1	1
I	L	6	0	1
I	L	10	2	1
I	L	10	3	1
I	L	10	2	1
I	L	10	3	1
I	L	10	3	1
I	L	13	0	1
I	L	13	4	1
I	L	13	0	1
I	L	13	0	1
I	L	13	0	1
I	L	18	1	1
I	L	18	1	1
I	L	18	1	1
I	L	18	2	1
I	L	18	0	1
I	L	0	2	1
I	L	0	2	1
I	L	0	7	1
I	L	0	2	1
I	L	0	3	1
I	L	3	5	1
I	L	3	2	1
I	L	3	5	1
I	L	3	6	1
I	L	3	4	1
I	L	6	5	1
I	L	6	6	1
I	L	6	0	1
I	L	6	0	1
I	L	6	4	1
I	L	10	1	1
I	L	10	2	1
I	L	10	3	1
I	L	10	4	1
I	L	13	2	1
I	L	13	2	1
I	L	13	0	1
I	L	13	2	1
I	L	13	0	1
I	L	18	0	1
I	L	18	0	1
I	L	18	0	1
I	L	18	0	1
I	L	18	1	1
I	M	0	12	1
I	M	0	9	1
I	M	0	23	1
I	M	0	13	1
I	M	0	23	1
I	M	3	9	1
I	M	3	15	1
I	M	3	15	1
I	M	3	6	1
I	M	3	11	1
I	M	6	12	1
I	M	6	9	1
I	M	6	11	1
I	M	6	11	1
I	M	6	9	1
I	M	10	7	1
I	M	10	3	1
I	M	10	5	1
I	M	10	2	1
I	M	10	13	1
I	M	13	9	1
I	M	13	4	1
I	M	13	6	1
I	M	13	8	1
I	M	18	3	1
I	M	18	5	1
I	M	18	5	1
I	M	18	2	1
I	M	18	2	1
I	M	0	15	1
I	M	0	15	1
I	M	0	9	1
I	M	0	14	1
I	M	0	21	1
I	M	3	12	1
I	M	3	12	1
I	M	3	20	1
I	M	3	5	1
I	M	3	13	1
I	M	6	8	1
I	M	6	9	1
I	M	6	12	1
I	M	6	9	1
I	M	6	7	1
I	M	10	11	1
I	M	10	5	1
I	M	10	2	1
I	M	10	4	1
I	M	10	11	1
I	M	13	4	1
I	M	13	4	1
I	M	13	4	1
I	M	13	12	1
I	M	18	3	1
I	M	18	1	1
I	M	18	7	1
I	M	18	2	1
I	M	18	4	1
I	M	0	5	1
I	M	0	10	1
I	M	0	16	1
I	M	0	16	1
I	M	0	22	1
I	M	3	10	1
I	M	3	16	1
I	M	3	11	1
I	M	3	12	1
I	M	3	13	1
I	M	6	8	1
I	M	6	10	1
I	M	6	10	1
I	M	6	10	1
I	M	6	10	1
I	M	10	11	1
I	M	10	8	1
I	M	10	7	1
I	M	10	6	1
I	M	10	4	1
I	M	13	5	1
I	M	13	1	1
I	M	13	4	1
I	M	13	4	1
I	M	13	8	1
I	M	18	2	1
I	M	18	5	1
I	M	18	0	1
I	M	18	3	1
I	M	18	4	1
I	M	0	8	1
I	M	0	17	1
I	M	0	17	1
I	M	0	19	1
I	M	0	17	1
I	M	3	16	1
I	M	3	11	1
I	M	3	17	1
I	M	3	12	1
I	M	3	18	1
I	M	6	8	1
I	M	6	10	1
I	M	6	8	1
I	M	6	6	1
I	M	6	9	1
I	M	10	1	1
I	M	10	10	1
I	M	10	9	1
I	M	10	5	1
I	M	10	7	1
I	M	13	8	1
I	M	13	7	1
I	M	13	3	1
I	M	13	5	1
I	M	13	6	1
I	M	18	4	1
I	M	18	2	1
I	M	18	2	1
I	M	18	1	1
I	M	18	4	1
I	H	0	147	1
I	H	0	114	1
I	H	0	161	1
I	H	0	146	1
I	H	0	121	1
I	H	3	109	1
I	H	3	130	1
I	H	3	95	1
I	H	3	121	1
I	H	3	151	1
I	H	6	95	1
I	H	6	82	1
I	H	6	105	1
I	H	6	104	1
I	H	6	105	1
I	H	10	51	1
I	H	10	69	1
I	H	10	64	1
I	H	10	63	1
I	H	10	61	1
I	H	13	66	1
I	H	13	50	1
I	H	13	68	1
I	H	13	42	1
I	H	13	55	1
I	H	18	22	1
I	H	18	37	1
I	H	18	33	1
I	H	18	34	1
I	H	18	36	1
I	H	0	137	1
I	H	0	128	1
I	H	0	123	1
I	H	0	128	1
I	H	0	140	1
I	H	3	98	1
I	H	3	112	1
I	H	3	136	1
I	H	3	107	1
I	H	3	113	1
I	H	6	63	1
I	H	6	82	1
I	H	6	97	1
I	H	6	96	1
I	H	6	78	1
I	H	10	71	1
I	H	10	65	1
I	H	10	42	1
I	H	10	49	1
I	H	10	73	1
I	H	13	44	1
I	H	13	63	1
I	H	13	45	1
I	H	13	54	1
I	H	13	60	1
I	H	18	38	1
I	H	18	37	1
I	H	18	40	1
I	H	18	34	1
I	H	18	31	1
I	H	0	162	1
I	H	0	148	1
I	H	0	157	1
I	H	0	128	1
I	H	0	153	1
I	H	3	150	1
I	H	3	94	1
I	H	3	120	1
I	H	3	112	1
I	H	3	128	1
I	H	6	65	1
I	H	6	81	1
I	H	6	66	1
I	H	6	86	1
I	H	6	88	1
I	H	10	82	1
I	H	10	59	1
I	H	10	68	1
I	H	10	61	1
I	H	10	77	1
I	H	13	55	1
I	H	13	76	1
I	H	13	75	1
I	H	13	55	1
I	H	13	48	1
I	H	18	40	1
I	H	18	34	1
I	H	18	41	1
I	H	18	32	1
I	H	18	36	1
I	H	0	162	1
I	H	0	143	1
I	H	0	145	1
I	H	0	171	1
I	H	0	132	1
I	H	3	93	1
I	H	3	133	1
I	H	3	122	1
I	H	3	109	1
I	H	3	113	1
I	H	6	81	1
I	H	6	83	1
I	H	6	66	1
I	H	6	98	1
I	H	6	113	1
I	H	10	53	1
I	H	10	57	1
I	H	10	71	1
I	H	10	53	1
I	H	10	57	1
I	H	13	46	1
I	H	13	47	1
I	H	13	64	1
I	H	13	51	1
I	H	13	67	1
I	H	18	45	1
I	H	18	32	1
I	H	18	32	1
I	H	18	26	1
I	H	18	27	1
III	HH	3	89	10
III	HH	3	130	10
III	HH	3	76	10
III	HH	3	125	10
III	HH	6	90	10
III	HH	6	98	10
III	HH	6	103	10
III	HH	6	91	10
III	HH	6	68	10
III	HH	10	34	10
III	HH	10	71	10
III	HH	10	37	10
III	HH	10	38	10
III	HH	10	38	10
III	HH	13	23	10
III	HH	13	19	10
III	HH	13	16	10
III	HH	13	16	10
III	HH	13	24	10
III	HH	0	176	10
III	HH	0	162	10
III	HH	0	117	10
III	HH	0	254	10
III	HH	0	171	10
III	HH	3	161	10
III	HH	3	184	10
III	HH	3	125	10
III	HH	3	168	10
III	HH	3	144	10
III	HH	6	103	10
III	HH	6	118	10
III	HH	6	83	10
III	HH	6	116	10
III	HH	6	106	10
III	HH	10	42	10
III	HH	10	37	10
III	HH	10	39	10
III	HH	10	49	10
III	HH	13	10	10
III	HH	13	21	10
III	HH	13	28	10
III	HH	13	25	10
III	HH	13	31	10
III	HH	0	151	10
III	HH	0	145	10
III	HH	0	196	10
III	HH	0	142	10
III	HH	0	194	10
III	HH	3	177	10
III	HH	3	145	10
III	HH	3	161	10
III	HH	3	129	10
III	HH	3	133	10
III	HH	6	79	10
III	HH	6	86	10
III	HH	6	95	10
III	HH	6	141	10
III	HH	6	111	10
III	HH	10	50	10
III	HH	10	61	10
III	HH	10	45	10
III	HH	10	58	10
III	HH	10	55	10
III	HH	13	26	10
III	HH	13	19	10
III	HH	13	24	10
III	HH	13	26	10
III	HH	13	34	10
III	HH	0	147	10
III	HH	0	180	10
III	HH	0	177	10
III	HH	0	162	10
III	HH	0	145	10
III	HH	3	120	10
III	HH	3	135	10
III	HH	3	126	10
III	HH	3	127	10
III	HH	6	103	10
III	HH	6	62	10
III	HH	6	93	10
III	HH	6	124	10
III	HH	6	103	10
III	HH	10	39	10
III	HH	10	32	10
III	HH	10	39	10
III	HH	10	38	10
III	HH	10	42	10
III	HH	13	20	10
III	HH	13	20	10
III	HH	13	19	10
III	HH	13	14	10
III	HH	13	27	10
II	HH	0	193	10
II	HH	0	215	10
II	HH	0	197	10
II	HH	0	206	10
II	HH	0	221	10
II	HH	3	224	10
II	HH	3	210	10
II	HH	3	179	10
II	HH	3	184	10
II	HH	3	219	10
II	HH	6	101	10
II	HH	6	132	10
II	HH	6	138	10
II	HH	6	139	10
II	HH	6	118	10
II	HH	10	102	10
II	HH	10	115	10
II	HH	10	87	10
II	HH	10	93	10
II	HH	13	72	10
II	HH	13	76	10
II	HH	13	76	10
II	HH	13	78	10
II	HH	18	26	10
II	HH	18	25	10
II	HH	18	23	10
II	HH	18	27	10
II	HH	18	28	10
II	HH	0	345	10
II	HH	0	393	10
II	HH	0	397	10
II	HH	0	279	10
II	HH	0	340	10
II	HH	3	220	10
II	HH	3	169	10
II	HH	3	221	10
II	HH	3	181	10
II	HH	3	230	10
II	HH	6	141	10
II	HH	6	146	10
II	HH	6	165	10
II	HH	6	126	10
II	HH	6	153	10
II	HH	10	100	10
II	HH	10	127	10
II	HH	10	97	10
II	HH	10	90	10
II	HH	10	95	10
II	HH	13	85	10
II	HH	13	84	10
II	HH	13	95	10
II	HH	13	94	10
II	HH	13	98	10
II	HH	18	19	10
II	HH	18	21	10
II	HH	18	27	10
II	HH	18	32	10
II	HH	18	30	10
II	HH	0	220	10
II	HH	0	218	10
II	HH	0	247	10
II	HH	0	270	10
II	HH	0	276	10
II	HH	3	200	10
II	HH	3	249	10
II	HH	3	166	10
II	HH	3	205	10
II	HH	3	203	10
II	HH	6	153	10
II	HH	6	165	10
II	HH	6	144	10
II	HH	6	127	10
II	HH	6	113	10
II	HH	10	90	10
II	HH	10	126	10
II	HH	10	114	10
II	HH	10	86	10
II	HH	10	117	10
II	HH	13	68	10
II	HH	13	80	10
II	HH	13	82	10
II	HH	13	99	10
II	HH	13	86	10
II	HH	18	27	10
II	HH	18	34	10
II	HH	18	25	10
II	HH	18	24	10
II	HH	18	25	10
II	HH	0	230	10
II	HH	0	289	10
II	HH	0	232	10
II	HH	0	236	10
II	HH	3	278	10
II	HH	3	184	10
II	HH	3	236	10
II	HH	3	175	10
II	HH	3	201	10
II	HH	6	118	10
II	HH	6	145	10
II	HH	6	156	10
II	HH	6	114	10
II	HH	6	133	10
II	HH	10	97	10
II	HH	10	146	10
II	HH	10	103	10
II	HH	10	105	10
II	HH	13	94	10
II	HH	13	71	10
II	HH	13	95	10
II	HH	13	73	10
II	HH	13	80	10
II	HH	18	41	10
II	HH	18	19	10
II	HH	18	17	10
II	HH	18	21	10
II	HH	18	22	10
I	HH	0	99	10
I	HH	0	161	10
I	HH	3	102	10
I	HH	3	77	10
I	HH	6	69	10
I	HH	6	74	10
I	HH	10	51	10
I	HH	10	64	10
I	HH	13	72	10
I	HH	13	64	10
I	HH	18	30	10
I	HH	18	27	10
I	HH	0	96	10
I	HH	0	117	10
I	HH	3	109	10
I	HH	3	66	10
I	HH	6	71	10
I	HH	6	58	10
I	HH	10	53	10
I	HH	10	60	10
I	HH	13	35	10
I	HH	13	62	10
I	HH	18	36	10
I	HH	18	30	10
I	HH	0	78	10
I	HH	0	114	10
I	HH	3	109	10
I	HH	3	111	10
I	HH	6	71	10
I	HH	6	92	10
I	HH	10	87	10
I	HH	10	73	10
I	HH	0	139	10
I	HH	0	85	10
I	HH	3	117	10
I	HH	3	64	10
I	HH	6	110	10
I	HH	6	8	10
I	HH	10	63	10
I	HH	10	63	10
I	HH	13	65	10
I	HH	13	56	10
I	HH	18	15	10
I	HH	18	18	10
