# Supplementary material for: The COM-Poisson Process for Stochastic Modeling of Osmotic Inactivation Dynamics of Listeria monocytogenes
Source: Front Microbiol. 2021 Jul 9;12:681468. doi: 10.3389/fmicb.2021.681468 (PMC8300431; doi:10.3389/fmicb.2021.681468)
Supplement: Supplementary Table 3 — Excel workbook containing Poisson and COM-Poisson random numbers routines. [file Table_3.xls]

## Sheet: Monte Carlo (Fixed Times)
5000	Value	sd
b_POISS	-0.120475	0.0347362
b_COM	-0.124542	0.0353427
c0	0.0181365	0.00393805
et	0.0128377	0.00237424
t^	1
N^	2
N0^	0.5
		Value	sd
N0	H	185.117	55.5966
N(0,1)	#NAME?
b_POISS	#NAME?
b_COM	#NAME?
c0	#NAME?
εt	#NAME?
t^	#NAME?
N^	#NAME?
N0^	#NAME?
N(0,1)	#NAME?
N0	#NAME?	N0_	#NAME?
Time (days)	N_POISS	N_COM	Nu	Nu_	Lambda	RN_CMP	mu_RN_CMP	RN_Poisson	mu_RN_Poisson
0	#NAME?	#NAME?	#NAME?	#NAME?	#NAME?	#NAME?	#NAME?	#NAME?	#NAME?
3	#NAME?	#NAME?	#NAME?	#NAME?	#NAME?	#NAME?	#NAME?	#NAME?	#NAME?
6	#NAME?	#NAME?	#NAME?	#NAME?	#NAME?	#NAME?	#NAME?	#NAME?	#NAME?
10	#NAME?	#NAME?	#NAME?	#NAME?	#NAME?	#NAME?	#NAME?	#NAME?	#NAME?
13	#NAME?	#NAME?	#NAME?	#NAME?	#NAME?	#NAME?	#NAME?	#NAME?	#NAME?
18	#NAME?	#NAME?	#NAME?	#NAME?	#NAME?	#NAME?	#NAME?	#NAME?	#NAME?

## Sheet: Monte Carlo (Random Times)
25000	Value	sd		U(0,1)	0.503665
b_POISS	-0.120475	0.0347362		tmax	20
b_COM	-0.124542	0.0353427		Time	10.0733
c0	0.0181365	0.00393805
et	0.0128377	0.00237424
t^	1
N^	2
N0^	0.5
		Value	sd
N0	L	5.25	1.83576
N(0,1)	#NAME?
b_POISS	#NAME?
b_COM	#NAME?
c0	#NAME?
εt	#NAME?
t^	#NAME?
N^	#NAME?
N0^	#NAME?
N(0,1)	#NAME?		N0_
N0	#NAME?		#NAME?
Time (days)	N_POISS	N_COM	Nu	Nu_	Lambda	Time_(days)_	RN_CMP	mu_RN_CMP_	RN_Poisson	mu_RN_Poisson_
10.0733	#NAME?	#NAME?	#NAME?	#NAME?	#NAME?	#NAME?	#NAME?	#NAME?	#NAME?	#NAME?

## Sheet: Random numbers
1000
N	ν	λ	RN_CMP	mu_RN_CMP	RN_Poisson	mu_RN_Poisson		N(0,1)	RN_Normal
50	0.5	7.03562	#NAME?	#NAME?	#NAME?	#NAME?		#NAME?	#NAME?

## Sheet: Instructions
Download SolverStat (https://www.freewebs.com/solverstat/).
Play with the “Random numbers” sheet (“Table S3.xls”):
If a security warning appears, please “enable this content” for “Macro” and “Links”.
If a link error appears please click on “Edit Links” and search “SolverStat vXXXX.xla” in your pc.
On Solverstat Menu under “Tools” run “Monte Carlo Worksheet recording (mcmon)”
Function “=mcmon(LABEL) + CellReference” allow you to record changes in a cell
Play with the “Monte Carlo” sheet (“Table S3.xls”) as above.
